# Supplementary material for: Taphonomic analysis at Liang Bua reveals the behavioral and technological capabilities of Homo floresiensis
Source: Sci Adv. 2026 Jul 3;12(27):eaeb7219. doi: 10.1126/sciadv.aeb7219 (PMC13330864; doi:10.1126/sciadv.aeb7219)
Supplement: Supplementary file 2 — Data S1 to S5 [file sciadv.aeb7219_data_s1_to_s5.zip]

Archive with 1 entries (1 files):
- sciadv.aeb7219_data_s1_to_s5.xlsx
