# Supplementary material for: Taphonomic analysis at Liang Bua reveals the behavioral and technological capabilities of Homo floresiensis
Source: Sci Adv. 2026 Jul 3;12(27):eaeb7219. doi: 10.1126/sciadv.aeb7219 (PMC13330864; doi:10.1126/sciadv.aeb7219)
Supplement: Supplementary file 2 — Data S1 to S5 [file sciadv.aeb7219_data_s1_to_s5.zip › sciadv.aeb7219_data_s1_to_s5.xlsx]

## Sheet: Data S1 Komodo Feeding Summary
Data S1 Summary of Komodo dragon tooth scores on goat bones generated from captive feeding experiment at Zoo ATL.
SpecNumber	BoneID	Bone	Side	Score	Pit & Score	Pit	Notch	Hook	Total number of marks
74	1	RIB 1	Right	1		1			2
75	2	RIB 1	Left	4					4
76	3	RIB 2	Right	3					3
77	4	RIB 2	Left	2					2
78	5	RIB 3	Right						0
79	6	RIB 3	Left						0
80	7	RIB 4	Right						0
81	8	RIB 4	Left						0
82	9	RIB 5	Right	1					1
83	10	RIB 5	Left	1					1
84	11	RIB 6	Right						0
85	12	RIB 6	Left						0
86	13	RIB 7	Right						0
87	14	RIB 7	Left						0
88	15	RIB 8	Right	10				1	11
89	16	RIB 8	Left	3					3
90	17	RIB 9	Right						0
91	18	RIB 9	Left	1					1
92	19	RIB 10	Right						0
93	20	RIB 10	Left	1					1
94	21	RIB 11	Right						0
95	22	RIB 11	Left	2					2
96	23	RIB 12	Right						0
97	24	RIB 12	Left	1					1
98	25	RIB 13	Right						0
99	26	RIB 13	Left						0
100	27	Innominate	Left	7					7
101	28	Innominate	Right	1		2			3
106	29	Scapula	Right						0
107	30	Scapula	Left	27					27
108	31	Radius	Right	4					4
109	32	Radius	Left						0
110	33	Humerus	Left	55					55
111	34	Humerus	Right	26					26
112	35	Femur	Right	1					1
113	36	Femur	Left						0
114	37	Tibia	Right						0
115	38	Tibia	Left	6					6
116	39	Metapodial	Left						0
117	40	Metapodial	Right						0
118	41	Astragalus	Left						0
119	42	Astragalus	Right						0
120	43	Metapodial	Right						0
121	44	Metapodial	Left						0
122	45	Atlas		10					10
123	46	Axis							0
124	47	C3							0
125	48	C4		1	1	1			3
126	49	C5							0
127	50	C6		2					2
128	51	C7							0
129	52	T1		3					3
130	53	T2							0
131	54	T3							0
132	55	T4							0
133	56	T5							0
134	57	T6							0
135	58	T7							0
136	59	T8		4					4
137	60	T9							0
138	61	T10							0
139	62	T11							0
140	63	T12							0
141	64	L1							0
142	65	L2							0
143	66	L3		6		1	2		9
144	67	L4							0
145	68	L5							0
146	69	L6							0
147	70	L7							0
148	71	Sacrum							0
		TOTAL:		183	1	5	2	1	192

## Sheet: Data S2 Raw Profilometry Data
Data S2 Raw profilometry data for comparative sample of Komodo dragon tooth scores and marks from the Liang Bua Stegodon assemblage.
		Data collected from 3D model							Data collected from a profile
Mark ID	Group	Surface µm	Volume µm3	Max Depth µm	Mean Depth µm	Max Length µm	Max Width µm		Max Depth µm	Area µm2	Width µm	RA	WA	Angle	Radius µm
KTM-107-1091	Komodo dragon tooth scores	647066	49330859	132.95	76.2378	2483.92	528.331		145.674	48399.8	593.4	3.40239	20.094	112.216	331.661
KTM-107-1092	Komodo dragon tooth scores	383885	10251422	55.3727	26.7044	1998.95	254.05		45.3352	5959.71	276	1.35453	9.38365	139.121	217.002
KTM-107-1094	Komodo dragon tooth scores	964110	20817874	65.1884	21.5928	3766.28	392.726		31.0336	5899.86	543.72	2.84401	11.6075	162.285	1113.85
KTM-107-1097	Komodo dragon tooth scores	4163076	553935341	314.732	133.059	5849.47	1094.68		265.371	83491.8	626.52	10.7121	56.7992	90.5869	269.79
KTM-107-1098	Komodo dragon tooth scores	746799	25402622	79.0619	34.0153	3461.81	406.272		67.6687	20548.7	687.24	3.09228	12.062	156.824	948.763
KTM-107-1099	Komodo dragon tooth scores	516907	10467007	48.8609	20.2493	2978.16	466.026		50.7191	20739.9	665.16	2.11233	3.47059	162.845	1220.36
KTM-107-1100	Komodo dragon tooth scores	1209374	53321457	167.216	44.0901	4290.43	460.151		105.382	39522.2	640.32	5.47613	9.70583	144.441	554.574
KTM-107-1113	Komodo dragon tooth scores	351975	7204476	37.8914	20.4687	1739.62	370.076		34.9676	5831.95	320.16	1.22452	7.1391	145.868	443.827
KTM-107-1114	Komodo dragon tooth scores	569343	11341378	43.1878	19.9201	2048.53	418.064		29.3704	4178.8	267.72	0.614216	5.2052	155.172	342.557
KTM-107-1115	Komodo dragon tooth scores	507732	10125265	41.9711	19.9421	2315.29	225.326		27.5317	3424.21	248.4	1.3111	4.25175	147.199	227.97
KTM-110-1121	Komodo dragon tooth scores	1641124	29665461	39.8154	18.0763	2651.63	837.286		36.7593	13163	659.64	1.86371	4.80994	167.793	1613.86
KTM-110-1122	Komodo dragon tooth scores	847549	12962328	41.1382	15.2939	1821.03	1033.58		34.8133	7955.94	499.56	0.702588	7.10065	166.126	1138.31
KTM-110-1123	Komodo dragon tooth scores	621048	5830072	22.0526	9.38748	1804.98	494.791		19.8756	2840.36	292.56	0.762644	3.70351	165.327	609.721
KTM-110-1124	Komodo dragon tooth scores	875997	18626330	69.4314	21.263	6248.41	252.936		59.6599	7535.23	267.72	1.31191	12.4548	123.739	157.892
KTM-110-1127	Komodo dragon tooth scores	2165451	33364321	46.4703	15.4076	6781.44	411.081		37.6321	8360.52	378.12	0.87626	7.63769	152.768	553.12
KTM-110-1129	Komodo dragon tooth scores	1242998	29759664	91.7208	23.9418	5460.74	275.377		93.1267	18975.8	449.88	1.92978	19.3432	136.855	369.395
KTM-110-1130	Komodo dragon tooth scores	522944	12123559	85.1299	23.1833	2670.36	302.991		31.9436	5786.24	438.84	0.789713	8.03239	161.372	767.347
KTM-110-1131	Komodo dragon tooth scores	427138	3935738	21.1775	9.21421	1998.35	269.08		17.8533	3317.45	345	0.523655	3.73167	166.396	943.511
KTM-110-1132	Komodo dragon tooth scores	980854	11261854	29.5991	11.4817	3644.07	352.212		29.3577	6178.81	477.48	0.695075	5.64382	165.28	1023.6
KTM-110-1133	Komodo dragon tooth scores	306308	1921738	21.4594	6.27388	1860.2	275.189		15.5886	1383.4	298.08	0.623678	3.89479	166.157	783.29
KTM-110-1134	Komodo dragon tooth scores	676108	5538235	28.2867	8.19135	3553.37	305.433		26.3737	4244.31	325.68	0.992716	3.466	153.835	684.855
KTM-110-1135	Komodo dragon tooth scores	1828445	21840885	31.4464	11.9451	7165.97	546.916		24.3411	5764.42	540.96	1.4971	2.9867	169.667	2722.73
KTM-110-1136	Komodo dragon tooth scores	1515632	20852115	41.0741	13.758	4244.87	305.768		40.9431	5801.59	345	1.09446	9.44009	148.877	474.204
KTM-110-1137	Komodo dragon tooth scores	679421	4147970	17.669	6.10515	3695.37	327.453		13.9655	2237.56	358.8	0.576109	3.16861	170.15	1170.75
KTM-110-1138	Komodo dragon tooth scores	693259	8177578	28.3845	11.7959	2343.45	437.506		29.9486	6625.61	422.28	0.850705	5.92462	164.3	812.875
KTM-110-1139	Komodo dragon tooth scores	1025896	6382915	21.1347	6.22179	4961.58	345.37		22.0946	4296.87	466.44	0.794647	4.54339	170.973	1513.42
KTM-110-1140	Komodo dragon tooth scores	284403	5024441	46.9767	17.6666	1794.18	191.055		46.2998	6667.42	284.28	1.53431	9.87451	140.162	232.13
KTM-110-1141	Komodo dragon tooth scores	488551	4959633	30.0446	10.1517	2495.55	219.159		25.5182	2402.87	281.52	0.85527	6.23371	156.882	423.871
KTM-110-1158	Komodo dragon tooth scores	303462	2839206	25.4044	9.35604	2176.1	269.067		18.8699	2369.7	248.4	0.990625	3.04139	159.977	368.257
KTM-110-1159	Komodo dragon tooth scores	666715	4432861	22.8162	6.64881	3266.39	212.043		16.5497	1455.16	193.2	0.940907	3.02046	158.997	279.987
KTM-110-1160	Komodo dragon tooth scores	715060	9927265	33.2095	13.8831	3970.4	387.383		23.8859	3814.31	300.84	0.506706	4.78124	155.589	403.538
KTM-110-1161	Komodo dragon tooth scores	394931	5961168	43.2118	15.0942	2533.57	338.008		21.6644	1856.78	168.36	0.865904	2.72084	142.853	140.13
KTM-110-1162	Komodo dragon tooth scores	123127	859421	14.0909	6.97995	1190.55	164.939		8.30712	634.345	184.92	0.456056	1.93074	166.682	744.101
KTM-110-1163	Komodo dragon tooth scores	737163	5240590	20.9027	7.10914	3109.54	406.836		18.9848	3601.9	380.88	0.915093	2.37325	169.396	1275.58
KTM-110-1164	Komodo dragon tooth scores	666650	5134367	22.2592	7.70174	2180.94	335.859		14.7689	2628.85	358.8	0.689369	2.33366	172.227	1356.87
KTM-110-1165	Komodo dragon tooth scores	1042766	11470534	25.6328	11.0001	2878.31	484.92		26.265	6632.6	607.2	2.08205	2.25167	170.931	3139.55
KTM-110-1166	Komodo dragon tooth scores	978614	11034166	23.9796	11.2753	3058.21	628.712		19.838	2907.06	383.64	0.805597	4.26411	166.707	1003.38
KTM-110-1167	Komodo dragon tooth scores	459954	3007936	15.9115	6.53964	3005.11	245.186		13.2088	1047.85	209.76	0.910079	2.14095	166.281	622.641
KTM-110-1168-1	Komodo dragon tooth scores	510429	5496841	25.7628	10.7691	2508.26	450.694		17.6392	2368.1	356.04	0.855277	4.17913	168.929	1121.82
KTM-110-1168-2	Komodo dragon tooth scores	355871	4653389	28.7769	13.076	1727.92	391.671		10.1424	1071.07	452.64	0.583347	4.1777	173.346	2785.36
KTM-110-1169	Komodo dragon tooth scores	293506	2875370	21.5892	9.79663	3757.14	136.362		7.2332	362.085	207	0.869051	3.20539	161.719	1050.48
KTM-110-1170	Komodo dragon tooth scores	367698	3398274	22.3127	9.24203	3905.28	178.434		17.133	886.847	126.96	0.286848	4.41345	145.013	139.486
KTM-110-1171	Komodo dragon tooth scores	596211	6013960	21.2326	10.087	2673.28	382.012		21.2595	6157.18	527.16	1.43114	1.17727	172.326	2159.51
KTM-110-1172	Komodo dragon tooth scores	270429	2797509	22.3879	10.3447	1769.99	238.794		18.823	3434.26	342.24	0.621488	3.17969	169.419	1115.97
KTM-110-1173	Komodo dragon tooth scores	238134	2241339	23.037	9.4121	1128.48	420.317		20.6349	5624.67	494.04	0.723548	3.12854	172.541	2303.73
KTM-110-1174	Komodo dragon tooth scores	407450	3038170	16.815	7.45654	1757.05	332.351		16.0817	3392.7	416.76	0.585406	2.73826	172.629	1814
KTM-110-1175	Komodo dragon tooth scores	381173	3421921	21.2452	8.97734	1517.99	300.03		18.5467	4094.52	416.76	0.757759	3.52849	169.309	1373.11
KTM-111-1176	Komodo dragon tooth scores	824247	9460716	32.4112	11.478	3577.88	272.378		36.4409	6317.46	378.12	0.950815	7.64316	157.072	506.648
KTM-111-1177	Komodo dragon tooth scores	481341	3849259	21.8289	7.99695	3408.47	244.408		22.0146	2405.66	231.84	1.03986	4.7484	140.66	279.13
KTM-111-1178	Komodo dragon tooth scores	272851	1703828	16.4596	6.24454	5975.99	112.293		14.7752	588.35	96.6	0.361949	3.40289	130.924	90.876
KTM-111-1179	Komodo dragon tooth scores	501604	6246972	33.6814	12.454	1857.41	475.547		36.3478	11530.7	623.76	1.31532	5.36749	166.476	1573.56
KTM-111-1180	Komodo dragon tooth scores	319132	3149749	31.6481	9.86974	2872.09	230.049		28.3927	7056.21	579.6	1.51962	4.2829	166.498	1653.26
KTM-111-1181	Komodo dragon tooth scores	155075	589504	10.2908	3.8014	2798.71	102.426		8.7108	580.326	138	0.100715	2.31051	159.527	311.136
KTM-111-1182	Komodo dragon tooth scores	871762	3697243	18.6284	4.24112	7301.46	226.837		11.9155	1287.78	231.84	0.587207	1.40893	168.905	742.651
KTM-111-1183	Komodo dragon tooth scores	1740218	28867756	57.6532	16.5886	7717.37	480.091		38.3566	5309.97	507.84	5.25279	11.3783	158.711	1121.69
KTM-111-1184	Komodo dragon tooth scores	360563	1020559	15.6667	2.83046	3641.97	203.143		6.6011	547.297	180.78	0.385105	0.967999	167.448	1339.2
KTM-111-1185	Komodo dragon tooth scores	1151553	4351225	16.2665	3.77857	9755.67	235.551		15.7677	1879.67	289.8	0.860791	2.24209	164.512	1549.46
KTM-111-1188	Komodo dragon tooth scores	946254	16412705	47.6973	17.3449	4614.45	347.517		35.0633	8769.48	499.56	1.21893	8.88953	162.868	873.248
KTM-111-1189	Komodo dragon tooth scores	454828	3732419	23.4213	8.20622	7219.21	220.082		23.6965	3082.66	289.8	0.678527	3.15773	154.645	544.567
KTM-111-1190	Komodo dragon tooth scores	1080644	9545752	22.8496	8.83339	5444.89	289.904		17.2675	1969.35	240.12	0.572001	3.58032	160.451	507.31
KTM-111-1191	Komodo dragon tooth scores	721889	10912553	39.5593	15.1167	3913.01	234.407		49.0221	9759.6	364.32	1.21372	11.0463	142.646	354.023
KTM-111-1193	Komodo dragon tooth scores	208932	650658	13.7957	3.11421	4337.39	87.7597		11.052	275.081	91.08	0.462472	6.48146	131.588	119.307
KTM-111-1194	Komodo dragon tooth scores	692154	5835029	28.5395	8.43024	3452.66	304.286		23.1281	4125.07	369.84	0.657746	7.33992	157.797	502.678
KTM-111-1195	Komodo dragon tooth scores	618599	3777010	20.587	6.10575	5558	143.674		17.4765	1352.47	182.16	0.800311	3.6111	142.771	723.983
KTM-111-1196	Komodo dragon tooth scores	355388	3651709	27.1799	10.2753	1759.2	357.057		19.7518	2658.56	295.32	0.533547	4.58704	162.726	574.319
KTM-111-1200	Komodo dragon tooth scores	229290	4004880	35.5375	17.4665	2104.42	275.694		34.585	4750.58	267.72	0.768823	7.09798	145.95	251.869
KTM-111-1201	Komodo dragon tooth scores	123836	776163	17.3693	6.26769	2009.29	115.515		11.4069	618.432	207	0.427503	5.39279	153.856	632.944
KTM-112-1202	Komodo dragon tooth scores	1938470	25598559	43.4923	13.2056	5825.21	424.965		37.9266	5440.08	364.32	1.67316	8.77582	156.565	540.9
KTM-115-1205	Komodo dragon tooth scores	975114	47832804	125.87	49.0536	3977.54	396.71		51.1303	10654	463.68	1.42654	12.8794	141.132	442.414
KTM-115-1206	Komodo dragon tooth scores	1157243	37875965	79.4449	32.7295	4659.66	409.327		82.9192	16878.1	411.24	1.50816	21.9678	129.009	261.088
KTM-115-1207	Komodo dragon tooth scores	1540442	28022834	51.5054	18.1914	4566.19	628.543		34.7056	9577.06	645.84	2.3893	5.42592	164.904	1408.27
KTM-115-1208	Komodo dragon tooth scores	489418	9160077	44.0105	18.7162	2161.52	271.932		42.693	7559.87	346.38	1.15146	6.40256	158.956	490.674
LB-STG-10-14	Marks on Stegodon bones	2440519	334687030	309.654	137.138	3318.19	1097.01		337.925	202452	1186.8	5.59205	80.18	115.996	624.222
LB-STG-10-17	Marks on Stegodon bones	7373262	919612739	257.321	124.723	8949.55	1286.98		275.354	188318	1349.64	7.47103	52.212	130.02	1246.84
LB-STG-10-677	Marks on Stegodon bones	2214832	368878871	347.211	166.549	2832.06	1175.7		338.791	169764	1021.2	7.62208	79.9284	102.27	492.424
LB-STG-10-678	Marks on Stegodon bones	2429253	341858107	356.283	140.726	2518.98	1226.31		353.725	241406	1368.96	8.51789	91.9039	115.085	710.257
LB-STG-327-200	Marks on Stegodon bones	12080641	2249613900	662.9	186.216	9128.32	2932.27		777.029	974269	2925.6	41.4614	154.807	123.839	1775.72
LB-STG-330-206	Marks on Stegodon bones	1747020	241928405	320.724	138.481	3585.35	674.704		306.396	121034	850.08	10.1163	67.7637	97.8535	377.367
LB-STG-330-207	Marks on Stegodon bones	744457	31437091	113.643	42.2282	1532.13	921.423		103.787	45342.6	980	4.39562	18.1	152	4032
LB-STG-334-703	Marks on Stegodon bones	162122	6667448	75.9733	41.1262	1469.54	226.622		82.6975	9568.21	262.2	2.54029	19.3483	109.373	129.214
LB-STG-335-220	Marks on Stegodon bones	434717	15078457	66.9501	34.6857	1775.1	308.728		77.7294	14458.3	438.84	1.34927	20.2981	136.127	336.083
LB-STG-340-223	Marks on Stegodon bones	740945	30164929	94.6862	40.7114	3208.66	436.731		77.4641	11262.7	284.28	1.24754	14.9546	103.828	171.037
LB-STG-344-661	Marks on Stegodon bones	3737667	248871871	170.888	66.5848	9560.8	943.144		138.556	52587.5	940	8.47637	29.0582	147	1332
LB-STG-353-233	Marks on Stegodon bones	376303	5329003	36.6573	14.1615	4833.49	170.45		29.7029	3535.35	255.5	0.781888	6.11006	146.737	242.907
LB-STG-353-235	Marks on Stegodon bones	125869	1505969	29.7379	11.9645	1879	92.9875		31.8137	2004.02	146.28	0.318389	9.44809	124.739	89.878
LB-STG-353-236	Marks on Stegodon bones	173338	1723194	29.1239	9.94121	2383.95	202.854		32.8107	3286.73	259.44	1.60697	6.27921	150.659	318.573
LB-STG-353-237	Marks on Stegodon bones	203295	3200769	42.0568	15.7445	2378.58	237.585		32.9455	3649.67	281.52	0.87016	7.86199	148.009	281.357
LB-STG-353-238	Marks on Stegodon bones	212360	6174257	59.8113	29.0745	1842.05	200.289		57.2956	8762.11	311.88	0.906101	16.7695	131.415	259.177
LB-STG-353-239	Marks on Stegodon bones	123238	1020607	23.6659	8.28163	1843.06	86.9954		22.4739	1102.86	121.44	0.245975	6.6163	123.29	110.749
LB-STG-359-247	Marks on Stegodon bones	588022	17722351	56.9849	30.1389	2383.83	403.852		63.7833	11540.5	364.32	0.870788	16.6954	111.216	476.584
LB-STG-359-248	Marks on Stegodon bones	1127530	21261944	44.7456	18.8571	3001.86	492.472		49.2093	12392.5	452.64	0.740082	8.38119	156.555	592.374
LB-STG-359-249	Marks on Stegodon bones	231232	8532685	90.476	36.9009	1512.08	280.457		55.8388	10762.4	367.08	0.759998	13.3249	140.088	344.096
LB-STG-361-266	Marks on Stegodon bones	1155716	73668261	139.116	63.7426	3863.92	590.168		157.921	65682.4	899.76	5.48297	26.2817	140.679	775.029
LB-STG-361-268	Marks on Stegodon bones	813350	37580392	87.6978	46.2044	2425.72	713.695		64.8195	21096.5	800.4	2.06048	18.0425	151.729	1038.21
LB-STG-403-284	Marks on Stegodon bones	713525	31563375	99.9898	44.2358	3822.56	289.213		87.5034	14746.2	466.44	1.88163	26.5307	131.575	395.408
LB-STG-448-291	Marks on Stegodon bones	196553	11915298	123.636	60.6213	2176.41	391.488		96.1719	16594	340	2.4424	16.5464	113.6	197.4
LB-STG-515-406	Marks on Stegodon bones	674638	17092041	58.3065	25.3351	1898.18	533.275		43.9378	12671.7	552	1.63272	4.08636	162.658	959.495
LB-STG-546-476	Marks on Stegodon bones	328848	3437557	35.8369	10.4533	3529.94	159.216		24.9765	2855.7	231.84	1.23771	4.62206	149.867	248.504
LB-STG-546-478b	Marks on Stegodon bones	77810	550796	16.1054	7.07873	2286.98	59.8652		10.3846	511.805	151.446	0.154598	3.99782	158.982	283.387
LB-STG-546-484	Marks on Stegodon bones	270596	1890936	17.0655	6.98804	2505.9	167.137		10.0143	932.057	229.08	0.62609	1.73083	172.009	965.741
LB-STG-546-486	Marks on Stegodon bones	190908	1808383	28.0576	9.47251	2288.21	133.376		21.7006	2509.37	209.76	0.334589	3.35161	153.915	255.712
LB-STG-546-487	Marks on Stegodon bones	396972	4756594	57.3214	11.9822	4220.72	135.383		56.9247	16093.4	529.92	1.31236	6.80556	152.81	600.903
LB-STG-546-490	Marks on Stegodon bones	402796	4911716	42.2042	12.1941	3433.16	244.594		34.0162	4436.04	353.28	0.979376	9.00269	155.62	480.772
LB-STG-546-491	Marks on Stegodon bones	177090	1291590	20.7253	7.29341	2488.82	133.57		20.8447	1670.24	151.8	0.166335	5.87138	144.802	137.649
LB-STG-546-492	Marks on Stegodon bones	287641	3233211	32.5938	11.2405	2321.64	147.454		29.6208	3319.13	231.84	0.755112	5.95865	144.921	213.548
LB-STG-546-493	Marks on Stegodon bones	200381	4013787	36.4006	20.0308	1571.35	180.356		32.8028	4249.96	229.08	0.540049	5.74144	143.259	189.148
LB-STG-546-495	Marks on Stegodon bones	220587	2069988	31.0642	9.38401	1454.89	375.164		28.9709	7567.19	665.16	2.44895	4.7513	163.389	5485.51
LB-STG-546-500	Marks on Stegodon bones	287153	2782630	39.8524	9.69041	3594.06	157.805		20.8497	2671.75	466.44	0.508191	9.80873	157.188	2595.78
LB-STG-546-505	Marks on Stegodon bones	754599	47033158	123.764	62.3286	1589.04	606.804		124.165	39710.3	709.32	3.94094	25.7686	143.029	599.921
LB-STG-549-512	Marks on Stegodon bones	1014245	51859144	111.024	51.1308	3998.13	405.72		110.057	23344.1	543.72	5.98242	22.1939	124.634	452.02
LB-STG-549-513	Marks on Stegodon bones	711987	27613546	77.2133	38.7838	3900.67	410.036		87.204	21884.3	483	1.52856	17.7112	139.825	384.654
LB-STG-549-514	Marks on Stegodon bones	709838	19227207	55.4735	27.0867	3169.88	387.184		55.2467	13955.6	519.724	2.16629	5.8713	151.784	572.52
LB-STG-549-515	Marks on Stegodon bones	594131	8614752	57.4291	14.4998	3533.88	280.494		61.083	12954.4	586.754	4.73559	10.65	156.378	818.984
LB-STG-549-516	Marks on Stegodon bones	539162	12984355	48.1287	24.0825	3176.39	278.896		48.3179	9641.6	338.573	1.02162	7.20223	151.161	370.752
LB-STG-569-534	Marks on Stegodon bones	57253.9	1096530	41.0955	19.1521	879.338	98.0469		41.554	6296.63	251.16	1.1218	7.37147	123.888	231.569
LB-STG-569-535	Marks on Stegodon bones	187709	2646203	48.9433	14.0974	1313.52	213.478		51.4876	8441.99	325.68	1.26719	8.66008	138.837	307.919
LB-STG-63-48	Marks on Stegodon bones	379273	16519869	100.403	43.5567	1783.33	305.827		101.209	19636.2	391.92	1.89377	22.8688	115.243	227.385
LB-STG-637-619	Marks on Stegodon bones	471903	14759648	72.0448	31.2769	3924.15	324.421		79.0897	17365.1	538.2	7.81185	10.2754	150.068	625.884
LB-STG-639-629	Marks on Stegodon bones	214249	7045336	61.9608	32.8839	2219.72	138.832		49.4104	3415.13	151.8	0.527341	13.2913	105.034	72.7972
LB-STG-639-630	Marks on Stegodon bones	235190	8600654	81.1729	36.569	2285.47	221.876		63.1869	7203.25	278.76	2.71044	15.0863	123.054	160.026
LB-STG-640-631	Marks on Stegodon bones	644339	26827549	86.4984	41.6358	2184.82	647.62		88.8841	36076.9	811.44	4.32361	16.6843	151.375	865.589
LB-STG-640-633	Marks on Stegodon bones	710147	42885877	157.411	60.3901	2335	688.647		140.185	46558.6	714.84	4.78075	35.8913	130.336	478.837
LB-STG-640-634	Marks on Stegodon bones	121177	2960299	54.2353	24.4296	2148.16	298.131		27.8129	1699.72	179.4	1.90643	9.03559	132.336	139.885
LB-STG-640-647	Marks on Stegodon bones	379299	32940201	153.538	86.8449	2635.56	254.615		152.019	28915	427.8	2.00863	39.8805	103.102	194.018
LB-STG-660-669	Marks on Stegodon bones	351019	12152163	102.334	34.6197	3646.83	171.554		82.0174	13283	419.52	2.41647	16.2648	143.185	383.281
LB-STG-660-670	Marks on Stegodon bones	362400	6822162	50.6356	18.825	2163.39	165.97		39.3846	3184.81	245.64	1.65698	9.82414	137.868	193.793
LB-STG-595-593	Marks on Stegodon bones	1472353	103682367	163.074	70.4195	4124.56	720.789		152.322	42950.1	615.48	8.61719	22.1949	117.301	346.315

## Sheet: Data S3 3D QDA posteriors
Data S3 Input and output data from the 3D quadratic discriminant analysis (QDA), including the QDA classification (class) and our final mark assessment (Final ID) with accompanying notes.
Input Data													Output Data
VOL	MD	MEAN	ML	MW	MDP	A	W	RA	ANG	RAD	Mark ID		class	posterior.CM	posterior.KTM	posterior.Trample	Final ID	Notes
5.0483	2.76312	2.33438	16.7339	1.9545	3.62876	4.26642	2.79333	2.07745	19035.9	3.75327	LB-STG-330-206		CM	0.879824	0.00555215	0.114624	CM
4.98842	2.54365	2.07597	13.8353	1.96632	3.18777	4.17872	2.80991	1.3812	53232.2	4.47326	LB-STG-330-207		Trample	0.0219774	5.0079e-09	0.978023	Indet.	Only one out of six clustered marks were included in the QDA. All are parallel and angled at ~26 degrees relative to the ribs axis. The bone is heavily damaged due to weathering and postdeposiitonal processes. These marks are likely cutmarks but the bone damage makes it difficult to confidently assign a class ID.
4.98375	2.44302	2.05296	17.0431	1.93142	3.1088	4.10054	2.71956	0.415888	43803.8	3.76031	LB-STG-549-513		KTM	0.123719	0.875768	0.000512856	KTM
4.9701	2.34727	1.94789	16.2895	1.92839	2.89004	4.04576	2.72988	0.745316	53055.8	3.90162	LB-STG-549-514		KTM	0.0237807	0.97598	0.000239233	KTM
4.95417	2.30318	1.91047	16.2969	1.90927	2.82246	3.99658	2.66601	0.021368	52548.7	3.74674	LB-STG-549-516		KTM	0.0587373	0.941125	0.000138072	KTM
4.82066	2.2519	1.83295	12.1418	1.82309	2.7445	3.93483	2.61611	0.114309	33021.5	3.5657	LB-STG-569-534		CM	0.822207	0.177783	1.01024e-05	CM
4.8757	2.30849	1.71894	13.3507	1.89125	2.8547	3.97793	2.65978	0.234158	43084.6	3.67702	LB-STG-569-535		KTM	0.486223	0.513353	0.000424423	CM	The posterior scores are split between a CM (49%) and KTM (51%) classification. The mark is associated with ID 534 and is likely a cutmark.
4.96408	2.51265	2.08418	14.3247	1.91495	3.17651	4.08783	2.68879	0.619588	27889.8	3.5584	LB-STG-63-48		CM	0.538556	0.448681	0.012763	CM	The posterior scores are split between a CM (54%) and KTM (45%) classification. The mark is short and isolated with smaller adjacent external microstriations.
4.9595	2.42373	1.9916	17.0653	1.91846	3.06343	4.07304	2.73472	1.86739	51665.8	3.93199	LB-STG-637-619		CM	0.94916	0.0210282	0.029812	CM
4.92682	2.38035	2.00631	15.0515	1.85678	2.83384	3.83563	2.52056	-0.65976	22458.5	3.05458	LB-STG-639-629		KTM	0.0405207	0.959477	2.00218e-06	KTM
4.9361	2.4567	2.03665	15.1503	1.894	2.95621	3.95494	2.63406	0.951345	32504.8	3.41316	LB-STG-639-630		KTM	0.223194	0.753868	0.0229373	KTM
4.95136	2.51749	2.02114	16.796	1.87464	3.0804	4.03942	2.69904	0.846345	46301.2	3.75899	LB-STG-660-669		KTM	0.148711	0.850165	0.00112354	KTM
4.92529	2.31916	1.82686	14.9648	1.87197	2.71628	3.82345	2.6122	0.493075	42385.7	3.49337	LB-STG-660-670		KTM	0.0160784	0.983607	0.000314838	KTM
5.05583	2.75675	2.33267	16.4535	1.97218	3.66472	4.30547	2.83108	1.58798	28317.2	3.93111	LB-STG-10-14		CM	0.740395	0.00132334	0.258281	Indet.	The marks on this juvenile scapula were molded but are quite damaged and difficult to confidently assign an identification.
5.07647	2.722	2.31571	20.3197	1.97713	3.58883	4.30023	2.8446	1.83061	36964.7	4.15226	LB-STG-10-17		CM	0.765628	8.32694e-06	0.234364	Indet.	The marks on this juvenile scapula were molded but are quite damaged and difficult to confidently assign an identification.
5.058	2.77729	2.36567	15.8904	1.97438	3.66565	4.29258	2.81457	1.84713	21102.7	3.84918	LB-STG-10-677		Trample	0.448128	0.000186244	0.551686	Indet.	The marks on this juvenile scapula were molded but are quite damaged and difficult to confidently assign an identification.
5.05631	2.78183	2.33719	15.483	1.97568	3.68129	4.31786	2.84606	1.93827	27800.6	3.97436	LB-STG-10-678		CM	0.510607	0.000290602	0.489102	Indet.	The marks on this juvenile scapula were molded but are quite damaged and difficult to confidently assign an identification.
5.04898	2.63807	2.18804	20.5993	1.96713	3.31369	4.19318	2.80513	1.93429	49233	4.17206	LB-STG-344-661		Trample	0.402453	9.27385e-06	0.597538	Indet.	This mark is one of seven associated marks that appear to be very KTM-like. Only one mark was able to be molded and scanned due to preservation coating. This and the other marks are likely KTM but are unable to be assigned a classification based on the QDA analysis.
4.91322	2.21328	1.72072	17.8484	1.87413	2.56342	3.84159	2.6191	-0.24894	49027.6	3.58475	LB-STG-353-233		KTM	0.05891	0.941083	7.33444e-06	KTM
4.84157	2.1391	1.65263	14.496	1.81743	2.60131	3.73786	2.51292	-1.20901	33553.6	3.15524	LB-STG-353-235		KTM	7.35411e-06	0.999993	2.87965e-14	KTM
4.8864	2.25956	1.76148	15.2862	1.89874	2.62043	3.84704	2.63573	-0.14	50025.7	3.64235	LB-STG-353-237		KTM	0.0437066	0.956277	1.66175e-05	KTM
4.92048	2.36991	1.96968	14.4307	1.88659	2.90814	3.98321	2.65275	-0.09907	37897.3	3.61034	LB-STG-353-238		KTM	0.0284146	0.971576	9.2488e-06	KTM
4.81575	2.05269	1.48919	14.4325	1.81011	2.40478	3.61411	2.47312	-1.50025	32650.6	3.2515	LB-STG-353-239		KTM	9.92198e-06	0.99999	5.70999e-14	KTM
4.99465	2.47745	2.09957	15.3534	1.95676	2.9686	4.09628	2.78608	0.698674	53010.9	4.09621	LB-STG-361-268		KTM	0.0045172	0.994401	0.00108176	KTM
4.98856	2.51159	2.08825	16.9685	1.91154	3.11037	4.05276	2.71457	0.613533	38005.2	3.77041	LB-STG-403-284		KTM	0.0881445	0.911604	0.000252021	KTM
4.89032	2.20547	1.5951	16.6773	1.86856	2.46575	3.80406	2.60191	0.211117	51504.3	3.59377	LB-STG-546-476		KTM	0.093267	0.897462	0.00927091	KTM
4.8558	1.91833	1.40626	15.465	1.87254	1.89913	3.57627	2.59976	-0.47883	71052.4	4.07358	LB-STG-546-484		KTM	2.31067e-08	1	6.9796e-09	KTM
4.85306	2.11765	1.55135	15.1544	1.85319	2.38432	3.78048	2.58366	-1.15381	54811.4	3.60505	LB-STG-546-486		KTM	0.0102814	0.989719	3.45627e-08	KTM
4.90747	2.35719	1.65325	17.3361	1.85454	2.90492	4.0637	2.73258	0.268348	53896.9	3.91818	LB-STG-546-487		KTM	0.0846351	0.915365	4.38876e-09	KTM
4.90911	2.26071	1.66051	16.5764	1.90071	2.63782	3.87964	2.67274	-0.02086	56239.6	3.84072	LB-STG-546-490		KTM	0.0374708	0.962504	2.53347e-05	KTM
4.83161	1.99973	1.42761	15.4415	1.85332	2.36065	3.70178	2.52056	-1.95564	47531.3	3.34821	LB-STG-546-491		KTM	7.0235e-05	0.99993	1.01384e-14	KTM
4.88696	2.17219	1.62638	15.2037	1.86206	2.56189	3.83068	2.60191	-0.28467	47622.5	3.53307	LB-STG-546-492		KTM	0.0169042	0.983094	1.96784e-06	KTM
4.89864	2.21086	1.84863	13.9159	1.8786	2.61806	3.8726	2.59976	-0.63448	46357.1	3.48335	LB-STG-546-493		KTM	0.00664851	0.993351	2.56178e-07	KTM
4.86128	2.15496	1.5471	13.6711	1.92668	2.54954	3.96217	2.76293	0.858615	63014.9	4.54748	LB-STG-546-495		KTM	0.397888	0.601421	0.000691479	KTM
4.87856	2.24165	1.56159	16.7428	1.86782	2.36079	3.792	2.71457	-0.69913	57571.6	4.36018	LB-STG-546-500		KTM	1.18251e-06	0.999999	2.12858e-09	KTM
4.99007	2.61439	2.24555	15.6394	1.90339	3.35278	4.1319	2.70194	0.674851	21505.8	3.49385	LB-STG-640-647		KTM	0.233215	0.766558	0.000227772	KTM
5.09166	2.88113	2.38362	20.4031	1.99731	3.94698	4.40113	2.91533	3.13711	32991.1	4.25572	LB-STG-327-200		CM	0.681955	3.40891e-10	0.318045	CM	Resembles a chop mark
4.9242	2.43855	2.0689	13.7028	1.89548	3.08425	3.99552	2.62359	0.892189	24684.9	3.32045	LB-STG-334-703		CM	0.559966	0.400376	0.0396586	KTM	The posterior scores are roughly equal between CM (56%) and KTM (40%) with no visible qualitative features indicating cutmark. This mark resembles KTM more - no microstriations present.
4.96038	2.40287	2.02169	14.3097	1.91552	3.05529	4.05027	2.7057	0.295342	41146.4	3.71015	LB-STG-335-220		KTM	0.0250663	0.974914	1.92969e-05	KTM
4.98694	2.49757	2.06616	16.333	1.93467	3.05369	4.01773	2.63738	0.218866	21861	3.44134	LB-STG-340-223		CM	0.898841	0.0270718	0.074087	KTM	Microstriation tail present - remove can't determine based on crack
4.85007	2.13145	1.57299	15.294	1.88753	2.6182	3.82897	2.62176	0.463822	52142.1	3.68996	LB-STG-353-236		CM	0.733128	0.265602	0.0012701	KTM	Mark is short, slightly curved, and no other qualitative feature indicating cutmark
4.96689	2.35541	1.98054	15.2938	1.93063	2.96078	4.02098	2.67755	-0.13927	25667.1	3.83763	LB-STG-359-247		CM	0.986815	1.35692e-05	0.0131719	KTM	This mark is positioned adjacent to 2 other KTM scores with extremely similar characteristics and does not contain any qualitative feature indicating cutmark.
4.97399	2.27982	1.82747	16.0958	1.94057	2.83177	4.03039	2.71022	-0.30534	57031.7	3.9133	LB-STG-359-248		KTM	0.00846048	0.991528	1.16599e-05	KTM
4.93574	2.48569	2.03918	13.7933	1.90962	2.89535	4.01162	2.67873	-0.27805	43996.5	3.71899	LB-STG-359-249		KTM	0.00383073	0.995679	0.000490531	KTM
5.0163	2.59189	2.17807	17.0082	1.94884	3.36866	4.21402	2.80004	1.57124	44431.1	4.00306	LB-STG-361-266		CM	0.694147	0.211105	0.0947477	KTM	This mark is positioned adjacent to 1 other KTM scores with extremely similar characteristics and does not contain any qualitative feature indicating cutmark. This mark is extremely shallow and wide.
4.95052	2.56411	2.1664	14.985	1.92898	3.15349	4.06748	2.66668	0.856155	26970.2	3.50097	LB-STG-448-291		CM	0.723516	0.0985012	0.177982	CM
4.96545	2.3623	1.9268	14.5294	1.9443	2.77357	4.0333	2.73819	0.479007	62358.6	4.07154	LB-STG-515-406		KTM	0.00357104	0.992253	0.00417636	KTM
4.77061	1.89315	1.41273	15.1526	1.76426	1.9234	3.42973	2.52008	-2.04271	59117.5	3.64514	LB-STG-546-478b		KTM	7.57216e-14	1	2.70497e-30	KTM
5.00218	2.56435	2.17288	13.9518	1.95004	3.26664	4.16538	2.77112	1.28584	46183.5	3.91762	LB-STG-546-505		CM	0.360736	0.350629	0.288635	KTM	The posterior scores are evenly divided between a CM (36%), KTM (35%), and trample (29%) classification. Ten other scores on this bone classify as KTM and given the position of this mark in relation to the others, it is likely a KTM.
5.00536	2.5379	2.12526	17.1344	1.93087	3.21385	4.10798	2.73612	1.6451	33487.7	3.81879	LB-STG-549-512		CM	0.47973	0.475275	0.0449948	KTM	The posterior scores are split between CM (48%) and KTM (48%), but two other marks (513 and 514) associated with this one with similar features were classified as KTM.
4.93618	2.35775	1.72993	16.6813	1.90963	2.93967	4.03617	2.74645	1.4457	56881.3	4.02099	LB-STG-549-515		CM	0.689246	0.308787	0.00196666	KTM	Two other marks (513 and 514) associated with this one with similar features were classified as KTM. morphology suggest KTM.
4.9827	2.47379	2.0722	14.998	1.9528	3.11757	4.1555	2.78774	1.36684	52722.6	4.03881	LB-STG-640-631		KTM	0.0976013	0.894332	0.00806672	KTM
4.99912	2.61997	2.1655	15.2232	1.95533	3.31865	4.18133	2.7721	1.45388	37174.8	3.8393	LB-STG-640-633		KTM	0.437512	0.440823	0.121665	Indet.
4.88206	2.34039	1.91511	14.9411	1.91341	2.52672	3.70531	2.55396	0.625856	38520.4	3.35524	LB-STG-640-634		Trample	0.00688858	0.0264257	0.966686	Indet.
5.02626	2.62781	2.20061	17.2501	1.95716	3.35362	4.17331	2.75281	1.94772	29066.6	3.72139	LB-STG-595-593		CM	0.624682	0.140639	0.234679	KTM	Microstriation fan present

## Sheet: Data S4 Raw 2D Data
Data S4 Raw 2D data of comparative Komodo dragon tooth scores, cutmarks, and marks from the Liang Bua Stegodon assemblage.
Collection	Bone ID	Mark ID	Mark #	Area	Perim	Major	Minor	Angle	Circ	AR	Round
CM	13	127	1	1.212	10.36	4.755	0.325	68.788	0.142	14.648	0.068
CM	14	17	30	0.512	6.213	2.926	0.223	34.768	0.167	13.12	0.076
CM	14	145	18	0.926	16.017	6.576	0.179	46.999	0.045	36.684	0.027
CM	14	153	26	0.386	7.747	3.488	0.141	32.441	0.081	24.771	0.04
CM	14	154	27	0.567	9.194	4.216	0.171	33.946	0.084	24.632	0.041
CM	14	159	32	0.737	12.765	4.869	0.193	52.999	0.057	25.282	0.04
CM	14	170	43	1.456	11.15	3.907	0.475	88.608	0.147	8.232	0.121
CM	14	173	45	0.5	7.24	3.135	0.203	72.634	0.12	15.433	0.065
CM	14	174	46	0.882	7.789	3.291	0.341	83.669	0.183	9.644	0.104
CM	14	175	47	0.542	8.284	3.67	0.188	83.528	0.099	19.523	0.051
CM	14	181	54	1.366	10.626	4.689	0.371	39.28	0.152	12.644	0.079
CM	14	182	55	1.264	10.28	4.315	0.373	50.229	0.15	11.564	0.086
CM	14	186	59	0.186	5.398	2.338	0.101	83.192	0.08	23.091	0.043
CM	14	188	61	0.498	9.616	4.067	0.156	35.254	0.068	26.086	0.038
CM	14	199	72	0.429	4.175	1.92	0.285	29.634	0.309	6.748	0.148
CM	14	200	73	0.967	4.931	2.058	0.598	27.532	0.5	3.439	0.291
CM	14	203	76	0.206	3.811	1.384	0.189	76.424	0.178	7.31	0.137
CM	14	204	77	0.731	6.515	2.979	0.312	85.306	0.216	9.534	0.105
CM	14	207	80	0.35	11.702	4.927	0.09	62.187	0.032	54.452	0.018
CM	14	208	81	0.298	4.115	1.956	0.194	69.228	0.221	10.076	0.099
CM	14	209	82	0.755	7.63	3.634	0.265	86.086	0.163	13.734	0.073
CM	15	210	1	2.579	9.991	4.104	0.8	5.65	0.325	5.13	0.195
CM	15	211	2	4.123	13.887	6.768	0.776	1.733	0.269	8.727	0.115
CM	15	213	4	2.172	12.613	5.813	0.476	87.83	0.172	12.216	0.082
CM	15	231	22	0.198	6.82	3.077	0.082	13.659	0.054	37.508	0.027
CM	15	232	23	0.587	9.522	4.235	0.177	21.176	0.081	23.988	0.042
CM	15	233	24	0.849	11.04	4.829	0.224	18.475	0.088	21.567	0.046
CM	15	235	26	1.313	20.028	8.936	0.187	35.783	0.041	47.75	0.021
CM	15	236	27	0.295	9.041	3.439	0.109	47.46	0.045	31.447	0.032
CM	15	237	28	0.453	10.03	4.178	0.138	40.578	0.057	30.261	0.033
CM	15	240	31	0.63	13.617	6.678	0.12	40.052	0.043	55.561	0.018
CM	16	241	1	0.268	7.9	2.936	0.116	50.216	0.054	25.275	0.04
CM	16	243	3	0.233	4.916	2.2	0.135	82.994	0.121	16.341	0.061
CM	16	248	8	0.34	6.001	2.875	0.151	49.537	0.119	19.091	0.052
CM	17	255	4	0.564	6.234	2.459	0.292	64.793	0.182	8.422	0.119
CM	17	271	20	0.37	9.706	4.08	0.115	68.894	0.049	35.334	0.028
CM	17	276	25	0.421	11.042	3.903	0.137	73.872	0.043	28.434	0.035
CM	17	285	34	0.411	8.569	3.781	0.138	73.99	0.07	27.341	0.037
CM	17	287	36	0.829	21.531	7.62	0.139	52.44	0.022	54.997	0.018
CM	17	288	37	0.223	8.331	3.622	0.079	72.211	0.04	46.119	0.022
CM	17	289	38	0.78	13.552	5.352	0.186	67.725	0.053	28.845	0.035
CM	2	7	6	1.355	26.386	9.879	0.175	31.244	0.024	56.558	0.018
CM	3	18	4	1.362	20.839	10.546	0.164	22.357	0.039	64.149	0.016
CM	3	19	5	1.027	18.531	5.881	0.222	23.915	0.038	26.447	0.038
CM	4	21	1	1.277	17.953	6.24	0.261	30.697	0.05	23.948	0.042
CM	4	22	2	2.48	38	14.319	0.221	20.315	0.022	64.923	0.015
CM	4	23	3	0.987	17.423	7.907	0.159	12.824	0.041	49.758	0.02
CM	4	25	5	1.167	19.571	8.835	0.168	11.301	0.038	52.525	0.019
CM	6	33	1	0.28	4.197	1.99	0.179	53.587	0.2	11.105	0.09
CM	6	34	2	0.496	5.463	2.455	0.257	54.38	0.209	9.549	0.105
CM	8	42	7	0.071	7.262	1.819	0.05	53.846	0.017	36.542	0.027
CM	8	43	8	0.138	4.771	2.402	0.073	68.933	0.076	32.868	0.03
CM	8	69	17	0.625	11.777	5.787	0.137	20.787	0.057	42.12	0.024
CM	8	70	18	0.616	11.417	4.726	0.166	34.255	0.059	28.467	0.035
CM	9	103	51	0.796	7.981	2.648	0.382	66.96	0.157	6.923	0.144
CM	25	468	1	1.139	25.636	9.7	0.149	18.851	0.022	64.895	0.015
CM	22	439	1	1.035	13.775	6.099	0.216	89.205	0.069	28.218	0.035
CM	22	440	2	2.209	24.403	6.866	0.41	92.167	0.047	16.764	0.06
CM	22	442	4	0.755	13.431	5.031	0.191	64.425	0.053	26.342	0.038
CM	22	446	8	2.186	39.991	7.004	0.397	12.737	0.017	17.627	0.057
CM	22	447	9	1.237	21.284	6.823	0.231	20.529	0.034	29.571	0.034
CM	24	463	2	0.631	7.717	3.671	0.219	77.918	0.133	16.777	0.06
CM	25	475	8	0.3	5.649	2.312	0.165	22.041	0.118	13.994	0.071
CM	25	485	18	0.116	3.929	1.88	0.078	61.425	0.094	23.985	0.042
KTM	74	996	1	0.355	6.515	2.96	0.153	80.482	0.105	19.391	0.052
KTM	75	998	1	1.289	9.112	4.463	0.368	75.635	0.195	12.135	0.082
KTM	75	999	2	1.799	8.57	4.152	0.552	34.246	0.308	7.528	0.133
KTM	76	1002	1	0.05	2.325	1.01	0.063	87.309	0.117	15.938	0.063
KTM	76	1003	2	0.131	5.258	2.443	0.068	87.322	0.06	35.743	0.028
KTM	76	1004	3	0.257	5.106	2.473	0.132	71.453	0.124	18.663	0.054
KTM	78	1005	1	0.081	3.193	1.449	0.072	81.279	0.1	20.256	0.049
KTM	83	1008	1	0.57	8.143	3.588	0.202	30.963	0.108	17.749	0.056
KTM	89	1020	1	2.224	7.818	3.474	0.815	85.168	0.457	4.261	0.235
KTM	91	1023	1	3.323	8.638	3.482	1.215	82.433	0.56	2.866	0.349
KTM	93	1024	1	1.348	11.148	3.545	0.484	69.296	0.136	7.321	0.137
KTM	95	1025	1	1.643	11.649	3.683	0.568	68.805	0.152	6.482	0.154
KTM	95	1026	2	1.765	26.06	12.869	0.175	20.25	0.033	73.702	0.014
KTM	97	1027	1	0.406	9.562	3.001	0.172	69.598	0.056	17.428	0.057
KTM	100	1028	1	0.508	7.637	3.946	0.164	80.487	0.109	24.072	0.042
KTM	101	1035	1	0.43	7.438	3.844	0.142	82.177	0.098	26.99	0.037
KTM	107	1091	2	1.16	6.085	2.636	0.56	63.405	0.394	4.705	0.213
KTM	107	1097	8	6.597	17.57	4.948	1.697	54.334	0.269	2.915	0.343
KTM	107	1104	15	1.305	13.352	3.366	0.494	68.917	0.092	6.82	0.147
KTM	107	1105	16	0.685	5.935	2.48	0.351	46.169	0.244	7.059	0.142
KTM	107	1106	17	0.608	4.013	1.748	0.443	77.685	0.475	3.944	0.254
KTM	107	1107	18	0.906	4.84	2.165	0.533	79.776	0.486	4.062	0.246
KTM	107	1113	24	0.573	4.117	1.719	0.424	81.403	0.424	4.052	0.247
KTM	107	1114	25	0.85	5.367	2.589	0.418	89.18	0.371	6.192	0.161
KTM	107	1115	26	0.587	4.604	2.254	0.332	64.448	0.348	6.793	0.147
KTM	110	1121	1	1.342	5.109	2.223	0.769	88.5	0.646	2.891	0.346
KTM	110	1122	2	0.754	3.938	1.702	0.564	86.384	0.611	3.02	0.331
KTM	110	1124	4	2.15	14.618	5.272	0.519	84.323	0.126	10.152	0.099
KTM	110	1127	7	2.539	15.777	5.897	0.548	84.948	0.128	10.756	0.093
KTM	110	1129	9	1.228	11.723	3.979	0.393	79.241	0.112	10.123	0.099
KTM	110	1158	38	0.496	4.84	2.254	0.28	86.95	0.266	8.055	0.124
KTM	110	1159	39	1.212	8.111	2.725	0.566	85.701	0.232	4.811	0.208
KTM	110	1160	40	1.19	8.913	2.538	0.597	81.743	0.188	4.251	0.235
KTM	110	1165	45	1.42	6.611	3.262	0.554	84.101	0.408	5.886	0.17
KTM	110	1166	46	0.453	6.919	1.977	0.292	81.591	0.119	6.782	0.147
KTM	110	1170	50	0.648	9.601	4.276	0.193	53.644	0.088	22.157	0.045
KTM	111	1176	1	1.416	8.137	4.045	0.446	87.152	0.269	9.074	0.11
KTM	111	1177	2	0.969	7.656	3.636	0.339	88.625	0.208	10.715	0.093
KTM	111	1179	4	0.235	6.688	2.545	0.117	78.879	0.066	21.673	0.046
KTM	111	1180	5	0.597	6.742	3.148	0.241	82.339	0.165	13.043	0.077
KTM	111	1181	6	0.74	4.461	2.092	0.451	81.799	0.467	4.642	0.215
KTM	111	1182	7	0.516	12.535	4.051	0.162	58.913	0.041	24.965	0.04
KTM	111	1183	8	3.024	19.341	5.776	0.667	73.231	0.102	8.663	0.115
KTM	111	1186	11	1.892	14.222	5.227	0.461	66.983	0.118	11.342	0.088
KTM	111	1188	13	1.632	11.537	5.353	0.388	68.317	0.154	13.786	0.073
KTM	111	1189	14	1.106	17.974	7.299	0.193	41.862	0.043	37.817	0.026
KTM	111	1190	15	2.186	14.139	6.844	0.407	68.661	0.137	16.831	0.059
KTM	111	1191	16	0.801	10.976	4.63	0.22	42.093	0.084	21.03	0.048
KTM	111	1193	18	1.622	11.603	5.995	0.344	77.568	0.151	17.406	0.057
KTM	111	1195	20	1.371	14.473	5.998	0.291	67.066	0.082	20.612	0.049
KTM	111	1196	21	0.612	7.304	2.719	0.287	52.978	0.144	9.49	0.105
KTM	111	1197	22	1.325	9.741	3.752	0.45	68.899	0.175	8.344	0.12
KTM	111	1198	23	0.698	6.62	2.789	0.319	62.667	0.2	8.753	0.114
KTM	111	1199	24	0.456	8.61	2.586	0.225	73.729	0.077	11.509	0.087
KTM	111	1200	25	0.408	4.677	1.881	0.276	80.269	0.235	6.804	0.147
KTM	111	1201	26	0.268	5.342	2.056	0.166	47.284	0.118	12.381	0.081
KTM	112	1202	1	2.501	19.389	3.051	1.044	78.831	0.084	2.923	0.342
KTM	115	1203	1	0.594	5.451	2.583	0.293	68.925	0.251	8.826	0.113
KTM	115	1204	2	0.571	4.094	1.881	0.386	63.261	0.428	4.866	0.206
KTM	115	1207	5	1.406	8.566	4.195	0.427	53.888	0.241	9.83	0.102
KTM	122	1209	1	1.342	12.397	5.755	0.297	5.739	0.11	19.38	0.052
KTM	122	1210	2	1.391	10.805	4.804	0.369	3.792	0.15	13.03	0.077
KTM	122	1218	10	1.62	19.716	9.753	0.212	32.553	0.052	46.1	0.022
KTM	143	1233	3	1.002	17.245	7.927	0.161	74.373	0.042	49.255	0.02
LB-STG	10	14	1	2.716	8.106	3.382	1.023	81.894	0.519	3.306	0.302
LB-STG	63	48	1	0.238	3.232	1.459	0.207	77.308	0.286	7.034	0.142
LB-STG	132	73	1	0.087	3.817	1.72	0.064	62.135	0.075	26.846	0.037
LB-STG	132	74	2	0.119	5.19	2.283	0.066	64.301	0.055	34.553	0.029
LB-STG	132	75	3	0.06	3.435	1.431	0.054	51.307	0.064	26.74	0.037
LB-STG	132	76	4	0.094	2.784	1.1	0.109	42.887	0.153	10.088	0.099
LB-STG	230	94	6	1.327	5.841	2.659	0.636	89.391	0.489	4.183	0.239
LB-STG	234	686	2	0.612	7.16	2.912	0.268	49.165	0.15	10.875	0.092
LB-STG	247	112	4	0.338	5.843	2.514	0.171	36.523	0.124	14.695	0.068
LB-STG	330	206	1	2.209	7.936	3.61	0.779	87.377	0.441	4.632	0.216
LB-STG	340	223	1	1.848	7.92	3.025	0.778	77.133	0.37	3.889	0.257
LB-STG	344	225	2	0.519	13.32	3.501	0.189	47.569	0.037	18.562	0.054
LB-STG	348	226	1	0.519	13.32	3.501	0.189	34.445	0.037	18.562	0.054
LB-STG	353	238	6	0.205	3.548	1.653	0.158	89.808	0.205	10.472	0.095
LB-STG	353	239	7	0.078	3.173	1.445	0.069	85.911	0.098	20.981	0.048
LB-STG	361	267	2	2.258	10.03	4.809	0.598	70.993	0.282	8.043	0.124
LB-STG	366	270	2	5.669	14.477	7.115	1.014	38.629	0.34	7.014	0.143
LB-STG	366	271	3	4.085	14.545	6.945	0.749	59.837	0.243	9.272	0.108
LB-STG	366	272	4	3.143	14.728	7.338	0.545	76.383	0.182	13.455	0.074
LB-STG	403	284	1	0.687	8.718	3.514	0.249	27.194	0.114	14.114	0.071
LB-STG	446	290	1	0.663	8.804	2.757	0.306	2.765	0.107	9.005	0.111
LB-STG	491	299	1	0.611	8.728	2.683	0.29	2.874	0.101	9.25	0.108
LB-STG	491	300	2	0.382	5.646	2.741	0.177	66.086	0.151	15.443	0.065
LB-STG	523	440	1	0.583	5.739	2.888	0.257	64.046	0.222	11.233	0.089
LB-STG	527	445	1	0.357	8.109	3.726	0.122	82.621	0.068	30.542	0.033
LB-STG	527	445	2	0.424	6.938	2.413	0.224	48.669	0.111	10.771	0.093
LB-STG	536	446	1	0.236	6.621	2.753	0.109	33.552	0.068	25.17	0.04
LB-STG	545	469	1	0.213	3.5	1.632	0.166	82.515	0.219	9.801	0.102
LB-STG	546	493	1	0.373	4.839	2.352	0.202	47.278	0.2	11.652	0.086
LB-STG	549	513	2	0.938	11.343	2.848	0.42	42.406	0.092	6.789	0.147
LB-STG	569	534	1	0.072	1.97	1.011	0.091	81.036	0.234	11.115	0.09
LB-STG	569	535	2	0.194	2.7	1.296	0.191	85.123	0.335	6.789	0.147
LB-STG	570	541	4	0.067	1.961	0.753	0.113	44.02	0.218	6.662	0.15
LB-STG	570	542	5	0.12	2.281	1.117	0.136	56.793	0.289	8.191	0.122
LB-STG	574	559	1	0.398	8.276	3.324	0.152	29.048	0.073	21.823	0.046
LB-STG	577	563	1	0.236	4.883	1.982	0.152	35.958	0.125	13.054	0.077
LB-STG	581	575	6	0.408	7.61	3.101	0.168	68.509	0.089	18.501	0.054
LB-STG	581	576	7	2.429	11.242	4.869	0.635	67.004	0.241	7.668	0.13
LB-STG	582	580	1	0.234	4.251	1.875	0.159	42.089	0.163	11.797	0.085
LB-STG	588	581	1	0.976	16.287	7.23	0.172	30.236	0.046	42.076	0.024
LB-STG	589	704	2	0.893	10.248	4.438	0.256	31.762	0.107	17.317	0.058
LB-STG	591	706	6	0.017	1.498	0.466	0.046	67.722	0.094	10.139	0.099
LB-STG	594	699	2	0.593	6.882	2.412	0.313	41.05	0.157	7.704	0.13
LB-STG	594	700	3	0.572	5.498	2.409	0.302	43.016	0.238	7.972	0.125
LB-STG	595	593	1	0.015	2.038	0.83	0.023	62.149	0.045	36.598	0.027
LB-STG	627	614	1	0.188	5.316	2.081	0.115	30.689	0.084	18.053	0.055
LB-STG	637	619	1	0.089	4.759	2.244	0.051	42.645	0.049	44.428	0.023
LB-STG	637	619	1	0.105	4.528	1.89	0.071	43.367	0.065	26.605	0.038
LB-STG	639	629	1	0.382	5.16	2.272	0.214	69.95	0.18	10.617	0.094
LB-STG	639	630	2	0.284	4.439	2.123	0.17	71.544	0.181	12.474	0.08
LB-STG	640	647	17	0.781	6.235	2.189	0.454	46.627	0.253	4.817	0.208
LB-STG	642	648	1	0.196	5.759	2.604	0.096	39.789	0.074	27.173	0.037
LB-STG	643	649	1	0.309	8.289	2.787	0.141	84.591	0.056	19.742	0.051
LB-STG	643	650	2	0.137	2.629	1.047	0.166	81.749	0.249	6.302	0.159
LB-STG	660	664	1	0.321	6.575	3.022	0.135	87.812	0.093	22.364	0.045
LB-STG	660	665	2	0.302	6.781	3.229	0.119	89.84	0.082	27.132	0.037
LB-STG	660	666	3	0.544	6.989	3.261	0.212	76.589	0.14	15.367	0.065
LB-STG	660	667	4	0.42	7.71	3.312	0.162	89.07	0.089	20.486	0.049
LB-STG	660	668	5	0.381	8.303	3.455	0.14	71.205	0.069	24.636	0.041
LB-STG	660	669	6	0.348	7.875	3.682	0.12	69.037	0.07	30.6	0.033
LB-STG	660	670	7	0.255	4.998	2.435	0.133	73.535	0.128	18.276	0.055
LB-STG	666	671	1	0.447	8.951	4.282	0.133	24.929	0.07	32.178	0.031
LB-STG	289	152	1	0.106	2.552	1.264	0.107	56.858	0.204	11.842	0.084
LB-STG	334	703	1	0.269	3.07	1.486	0.23	77.487	0.358	6.457	0.155
LB-STG	286	131	3	0.62	5.037	2.361	0.334	52.923	0.307	7.061	0.142
LB-STG	344	657	3	0.168	9.066	3.147	0.068	31.062	0.026	46.227	0.022
LB-STG	359	247	3	0.326	3.016	1.386	0.299	66.538	0.45	4.634	0.216
LB-STG	359	248	4	0.524	4.237	1.791	0.373	73.196	0.367	4.809	0.208
LB-STG	359	249	5	0.24	2.596	1.198	0.255	80.722	0.448	4.692	0.213
LB-STG	502	302	1	0.631	5.507	2.695	0.298	86.078	0.261	9.04	0.111
LB-STG	537	447	1	0.499	7.021	3.62	0.175	68.729	0.127	20.646	0.048
LB-STG	547	506	1	1.702	10.819	5.066	0.428	35.812	0.183	11.845	0.084
LB-STG	575	560	1	0.145	2.502	1.127	0.164	30.608	0.291	6.878	0.145
LB-STG	678	674	1	0.797	8.755	2.357	0.43	77.351	0.131	5.477	0.183
LB-STG	688	676	1	1.832	11.13	4.09	0.57	43.46	0.186	7.169	0.139

## Sheet: Data S5 2D QDA posteriors
Data S5 Input and output data from the 2D quadratic discriminant analysis (QDA), the QDA classification (class) and our final mark assessment (Final ID) with accompanying notes.
Input Data										Output Data
Area	Perim	Length	Width	Angle	Circ	AR	Round	Mark ID		Class	posterior.CM	posterior.KTM	Final ID	Notes
-2.03	1.3573	0.5526	-2.74	62.7563	-2.39	3.2513	-3.259	LB-STG-132-73		KTM	0.383	0.617	CM	Narrow and V-shaped
-1.81	1.6737	0.8494	-2.71	64.997	-2.66	3.4976	-3.497	LB-STG-132-74		CM	0.945	0.055	CM	Narrow and V-shaped
-2.28	1.2491	0.3628	-2.91	51.5648	-2.53	3.2475	-3.259	LB-STG-132-75		KTM	0.01	0.99	CM	Narrow and V-shaped
-1.98	1.0343	0.0956	-2.21	42.8753	-1.77	2.2922	-2.294	LB-STG-132-76		KTM	0	1	CM	Narrow and V-shaped
0.289	1.7959	1.0116	-0.45	90.9932	-0.7	1.4237	-1.424	LB-STG-230-94		KTM	0	1	KTM
-0.47	2.0072	1.1091	-1.31	49.353	-1.79	2.366	-2.366	LB-STG-234-686		CM	0.507	0.493	KTM	posterior "fan" present
-1	1.7963	0.9517	-1.76	36.3168	-1.96	2.6616	-2.663	LB-STG-247-112		CM	0.778	0.222	CM
-0.62	2.6564	1.3086	-1.66	47.7056	-2.98	2.8905	-2.889	LB-STG-344-225		CM	1	0	CM
-0.62	2.6564	1.3086	-1.66	34.1773	-2.98	2.8905	-2.889	LB-STG-348-226		CM	1	0	CM
1.992	2.7441	2.1008	0.014	38.4862	-1.04	1.9343	-1.932	LB-STG-366-270		KTM	0	1	KTM
1.574	2.7491	2.0732	-0.29	60.3797	-1.35	2.2092	-2.208	LB-STG-366-271		KTM	0	1	KTM
1.254	2.7622	2.1362	-0.61	77.5066	-1.62	2.5751	-2.58	LB-STG-366-272		KTM	0.02	0.98	KTM
-0.4	2.2225	1.0504	-1.18	1.77359	-2.09	2.1804	-2.181	LB-STG-446-290		KTM	0.039	0.961	KTM	visually, deep on one end and shallow on the other
-0.47	2.2134	1.0212	-1.24	1.88352	-2.14	2.2069	-2.208	LB-STG-491-299		KTM	0.085	0.915	CM	chop marks
-0.89	1.7608	1.0441	-1.73	66.8441	-1.78	2.7103	-2.707	LB-STG-491-300		KTM	0.442	0.558	CM	chop marks
-0.52	1.7777	1.1002	-1.36	64.7332	-1.44	2.3979	-2.399	LB-STG-523-440		KTM	0.178	0.822	KTM
-0.95	2.1367	1.3767	-2.1	83.972	-2.48	3.3772	-3.37	LB-STG-527-445		CM	0.921	0.079	KTM	pit and score
-0.8	1.9744	0.9081	-1.49	48.841	-2.06	2.3566	-2.355	LB-STG-527-702		KTM	0.087	0.913	KTM	pit and score
-1.29	1.9259	1.0488	-2.21	33.2581	-2.48	3.1884	-3.183	LB-STG-536-446		CM	0.987	0.013	CM	Shallow single striation
-1.37	1.2683	0.4982	-1.79	83.8621	-1.45	2.2638	-2.264	LB-STG-545-469		KTM	0.072	0.928	KTM
-2.21	0.6779	-0.281	-2.17	44.0438	-1.45	1.8835	-1.884	LB-STG-570-541		KTM	0	1	KTM
-1.81	0.8313	0.1111	-1.99	57.2328	-1.2	2.0871	-2.088	LB-STG-570-542		KTM	0.008	0.992	KTM
-0.86	2.1579	1.2522	-1.88	28.6255	-2.42	3.0489	-3.046	LB-STG-574-559		CM	0.943	0.057	CM	shoulder effect present
-1.29	1.6108	0.7005	-1.88	35.735	-1.95	2.5454	-2.541	LB-STG-577-563		CM	0.643	0.357	KTM	posterior "fan" present
-0.84	2.0706	1.1769	-1.78	69.3519	-2.25	2.8873	-2.889	LB-STG-581-575		CM	0.67	0.33	KTM	curved with internal striations
0.952	2.4782	1.6723	-0.45	67.7941	-1.36	2.0221	-2.026	LB-STG-581-576		KTM	0.037	0.963	KTM
-1.3	1.468	0.6424	-1.83	42.0525	-1.72	2.446	-2.444	LB-STG-582-580		CM	0.665	0.335	Indet.	Likely a KTM but not enough information to make a final decision
-0.02	2.8684	2.1192	-1.76	29.8469	-2.8	3.6894	-3.681	LB-STG-588-581		CM	0.895	0.105	CM
-0.11	2.3812	1.5693	-1.36	31.4163	-2.09	2.8225	-2.819	LB-STG-589-704		CM	0.73	0.27	KTM	curved
-3.02	0.4057	-0.744	-3.06	68.5373	-2.2	2.2971	-2.294	LB-STG-591-706		KTM	0	1	KTM
-0.5	1.966	0.9077	-1.16	40.9813	-1.75	2.0268	-2.026	LB-STG-594-699		KTM	0.095	0.905	KTM
-0.53	1.7333	0.9063	-1.2	43.0084	-1.37	2.0605	-2.064	LB-STG-594-700		CM	0.584	0.416	KTM	The mark angle is quite wide which is indicative of KTM. No other qualitative features that would indicate CM.
-1.47	1.6985	0.7516	-2.16	30.3127	-2.3	2.8633	-2.871	LB-STG-627-614		CM	0.871	0.129	KTM	looks shallow and curved with no shoulder effect
-1.44	1.7813	0.9893	-2.33	39.6816	-2.41	3.2632	-3.259	LB-STG-642-648		CM	0.965	0.035	CM
-1.07	2.1596	1.062	-1.95	86.0146	-2.64	2.9509	-2.945	LB-STG-643-649		CM	0.801	0.199	KTM	pit and score
-1.71	0.9759	0.046	-1.79	83.0679	-1.33	1.8287	-1.827	LB-STG-643-650		KTM	0	1	KTM	pit and score
-1.04	1.9186	1.1491	-2	89.3552	-2.21	3.0728	-3.067	LB-STG-660-664		CM	0.842	0.158	KTM	While the series of marks on bone 660 appear very CM-like, they are overall short and of similar length. The depth captured in the 3D analysis also strongly suggests KTM
-1.09	1.9507	1.2207	-2.12	91.459	-2.32	3.2617	-3.259	LB-STG-660-665		CM	0.837	0.163	KTM	While the series of marks on bone 660 appear very CM-like, they are overall short and of similar length. The depth captured in the 3D analysis also strongly suggests KTM
-0.58	1.982	1.2314	-1.55	77.7201	-1.85	2.7054	-2.707	LB-STG-660-666		KTM	0.479	0.521	KTM	While the series of marks on bone 660 appear very CM-like, they are overall short and of similar length. The depth captured in the 3D analysis also strongly suggests KTM
-0.81	2.0841	1.2483	-1.81	90.6602	-2.25	2.9871	-2.984	LB-STG-660-667		CM	0.831	0.169	KTM	While the series of marks on bone 660 appear very CM-like, they are overall short and of similar length. The depth captured in the 3D analysis also strongly suggests KTM
-0.9	2.1613	1.2942	-1.96	72.1432	-2.47	3.1674	-3.158	LB-STG-660-668		CM	0.927	0.073	KTM	While the series of marks on bone 660 appear very CM-like, they are overall short and of similar length. The depth captured in the 3D analysis also strongly suggests KTM
-0.76	2.2397	1.5297	-2.01	24.394	-2.45	3.4281	-3.431	LB-STG-666-671		CM	0.941	0.059	CM
-1.89	0.9456	0.2362	-2.23	57.2999	-1.51	2.4497	-2.455	LB-STG-289-152		KTM	0.185	0.815	KTM
-0.46	1.6428	0.885	-1.09	53.2339	-1.14	1.9409	-1.939	LB-STG-286-131		KTM	0.033	0.967	KTM
-1.56	2.2531	1.1929	-2.68	30.6963	-3.27	3.781	-3.766	LB-STG-344-657		CM	1	0	Indet.
-0.44	1.735	1.026	-1.21	87.5567	-1.29	2.1843	-2.181	LB-STG-502-302		KTM	0.031	0.969	KTM
-0.66	1.9868	1.3451	-1.74	69.5797	-1.94	2.9947	-3.004	LB-STG-537-447		CM	0.619	0.381	KTM	wide shallow U-shaped
0.554	2.438	1.7166	-0.85	35.5846	-1.61	2.45	-2.455	LB-STG-547-506		CM	0.641	0.359	KTM	wide shallow U-shaped
-1.67	0.9254	0.1201	-1.8	153.383	-1.19	1.915	-1.918	LB-STG-575-560		CM	0.616	0.384	KTM	wide shallow U-shaped
-0.22	2.2166	0.8832	-0.84	78.5096	-1.91	1.6902	-1.688	LB-STG-678-674		KTM	0	1	KTM
0.635	2.4677	1.4791	-0.56	139.998	-1.6	1.9558	-1.96	LB-STG-688-676		KTM	0.195	0.805	KTM
